# Supplementary material for: Bacillus amyloliquefaciens SN16-1-Induced Resistance System of the Tomato against Rhizoctonia solani
Source: Pathogens. 2021 Dec 29;11(1):35. doi: 10.3390/pathogens11010035 (PMC8780726; doi:10.3390/pathogens11010035)
Supplement: Supplementary file 1 [file pathogens-11-00035-s001.zip › Supplementary TableS1.xlsx]

## Sheet: Supplementary Table 1
Table S1 Sequence of forward and reverse primers used in Real time RT-PCR experiments.
Gene	Primer Sequences (5'-3')	Annotation
CAC-F	CCTCCGTTGTGATGTAACTGG
CAC-R	ATTGGTGGAAAGTAACATCATCG
Solyc06g066370.2-F	TGTGGAAAGGGCATCACAAGA	WRKY33
Solyc06g066370.2-R	TCGGTGCCATAGGTCGGTTA
Solyc02g094000.1-F	ATCTGCCGAGGAGCTTCAAC	CML
Solyc02g094000.1-R	GAACGCCTCCTTCAACTCGT
Solyc02g082920.2-F	GCAGCCAATTCGTTTCCAGG	Endochitinase
Solyc02g082920.2-R	CCTTGTCCAGCTCGTTCGTA
Solyc04g005610.2-F	GCCACAGGCACAGATAAAGG	Cytochrome p450
Solyc04g005610.2-R	CCCAATCATCCAACCTCATGG
Solyc01g105660.2-F	ACGTTCTACAGCCATCCACC	Acc
Solyc01g105660.2-R	CTGGTATGCCGTGGTTCACT
Solyc07g056190.2-F	AATCAGGTGTGGAGTCAGCAG	NBS-LRR class disease resistance protein
Solyc07g056190.2-R	AACGCTAACCAAATCCGCCT
