# Supplementary material for: Bacillus amyloliquefaciens SN16-1-Induced Resistance System of the Tomato against Rhizoctonia solani
Source: Pathogens. 2021 Dec 29;11(1):35. doi: 10.3390/pathogens11010035 (PMC8780726; doi:10.3390/pathogens11010035)
Supplement: Supplementary file 1 [file pathogens-11-00035-s001.zip › Supplementary TableS2.xlsx]

## Sheet: SN16-1_CK
Table S2 Differentially expressed genes between treatment SN16-1and control
ID	SN16-1	CK	foldchange	pvalue	GO	KEGG	description
Solyc01g102960.2	262.494	27.6451	9.49514	0.00192297	-	K13993	Heat shock protein Hsp20
Solyc03g113930.1	58.8997	0	Inf	5.42319e-07	-	K13993	Heat shock protein Hsp20
Solyc11g020330.1	66.354	11.7148	5.66411	0.0174882	GO:0006457;GO:0009408;GO:0009644;GO:0042542;	-	Heat shock protein Hsp20
Solyc09g090990.2	93.6976	5.14912	18.1968	0.0030587	GO:0006952;GO:0009607;	-	Major allergen Mal d 1
Solyc09g090970.2	54.9574	0.729988	75.2854	0.034639	GO:0006952;GO:0009607;	-	Major allergen Mal d 1
Solyc09g091000.2	91.8077	6.97151	13.169	0.0172779	GO:0006952;GO:0009607;	-	Major allergen Mal d 1
Solyc10g078770.1	63.0899	1.97538	31.938	0.00540104	GO:0009790;	-	Seed maturation protein LEA 4
Solyc01g096320.2	152.967	40.8187	3.74747	0.0331408	GO:0003677;GO:0003700;GO:0005634;GO:0006351;GO:0006355;GO:0043565;	K09338	Homeobox leucine zipper protein
Solyc03g121140.2	11.9422	1.17215	10.1883	0.0425432	-	-	Chloroplast unusual positioning 1A
Solyc03g025670.2	75.1004	9.49818	7.90682	0.0261695	-	-	PAR-1c protein
Solyc06g082040.1	5.38353	0	Inf	0.0384874	GO:0003677;	-	Agenet domain-containing protein
Solyc06g072480.1	20.4107	1.13878	17.9233	0.0180872	GO:0001708;GO:0003677;GO:0005634;GO:0005737;GO:0010589;GO:0045893;	-	Knotted-like homeobox protein
Solyc06g068130.2	11.0849	0.254453	43.5637	0.020985	GO:0005515;	-	TPR domain protein
Solyc11g005310.1	40.8134	8.30383	4.91501	0.0142436	GO:0005515;GO:0008270;	-	Ring finger protein
Solyc01g107780.2	23.6111	2.14942	10.9849	0.00644829	GO:0008152;GO:0016758;	-	UDP-glucosyltransferase family 1 protein
Solyc11g007390.1	8.62742	0.221082	39.0237	0.0250522	GO:0008152;GO:0016758;	-	UDP-glucosyltransferase
Solyc11g007490.1	4.88533	0	Inf	0.0441582	GO:0008152;GO:0016758;	-	UDP-glucosyltransferase
Solyc02g067750.2	15.7266	1.31931	11.9203	0.0462689	GO:0004089;GO:0008270;GO:0015976;	K01673	Carbonic anhydrase
Solyc03g019750.2	6.49157	0	Inf	0.0233406	GO:0016866;GO:0030244;	K13379	Alpha-1 4-glucan-protein synthase
Solyc04g077640.2	251.004	31.5506	7.9556	0.00208756	GO:0004185;GO:0006508;	-	Serine carboxypeptidase 1
Solyc04g040180.2	112.632	9.18165	12.2671	0.000631278	GO:0008152;GO:0008168;	-	S-adenosylmethionine-dependent methyltransferase
Solyc04g040130.1	44.4836	4.25896	10.4447	0.00513602	GO:0006629;GO:0016717;GO:0055114;	-	Omega-6 fatty acid desaturase
Solyc05g015800.2	126.482	19.4557	6.50105	0.0138656	GO:0016747;	-	Acetyl coenzyme A cis-3-hexen-1-ol acetyl transferase
Solyc07g044970.1	89.6005	23.3697	3.83404	0.0257998	-	-	ATP-binding protein (P-loop)
Solyc08g078650.2	8.13578	0.221082	36.7999	0.0436047	GO:0006486;GO:0016757;	-	Glycosyl transferase family 8 glycogenin
Solyc09g008670.2	8942.8	836.652	10.6888	0.00154482	GO:0004794;GO:0006520;GO:0009097;GO:0009507;GO:0030170;	K01754	Threonine ammonia-lyase biosynthetic
Solyc11g005860.1	14.573	0.475535	30.6455	0.00563732	GO:0003824;GO:0030170;	-	Cysteine desulfurase
Solyc11g005840.1	35.2073	3.14036	11.2112	0.0123025	GO:0003824;GO:0030170;	-	Cysteine desulfurase
Solyc11g011340.1	74.9339	17.4052	4.30525	0.0472461	GO:0008270;GO:0016491;GO:0055114;	K00083	Alcohol dehydrogenase
Solyc12g070080.1	15.1889	2.27038	6.69002	0.0379394	GO:0016884;	-	N-acylethanolamine amidohydrolase
Solyc12g032930.1	10.9003	0	Inf	0.0307285	GO:0005515;	-	CBS domain containing protein
Solyc12g100250.1	6.35754	0	Inf	0.0138803	GO:0006629;GO:0016717;GO:0055114;	K10256	Fatty acid desaturase 1
Solyc12g049030.1	10.3411	0.696616	14.8447	0.0316382	GO:0006629;GO:0016717;GO:0055114;	K10256	Fatty acid desaturase 1
Solyc12g042250.1	82.5752	11.0189	7.49398	0.00999169	GO:0005215;GO:0006810;GO:0016020;	-	Solute carrier family 15 member 4
Solyc01g105450.2	30.7983	2.25671	13.6474	0.0374053	GO:0005524;GO:0016020;GO:0016887;	-	ABC transporter G family member 11
Solyc06g005820.2	9.78827	0	Inf	0.0133802	GO:0005375;GO:0016021;GO:0035434;	K14686	Copper transporter
Solyc02g005050.2	42.7411	4.91619	8.69395	0.0324298	-	-	Unknown Protein
Solyc02g089460.1	61.6849	3.29537	18.7186	0.00077829	-	-	Unknown Protein
Solyc02g062390.2	33.6437	0.442163	76.0888	0.037245	GO:0006950;GO:0009415;	-	Unknown Protein
Solyc02g089450.1	127.719	3.81796	33.4523	2.51378e-05	-	-	Unknown Protein
Solyc04g018080.2	90.4848	16.721	5.41146	0.0250638	-	-	Unknown Protein
Solyc04g026300.1	30.3937	3.7971	8.00443	0.0182511	-	-	Unknown Protein
Solyc04g025610.1	7.46834	0	Inf	0.00874429	-	-	Unknown Protein
Solyc04g050020.1	15.7243	2.65832	5.91514	0.0396964	-	-	Unknown Protein
Solyc05g021180.1	92.512	28.6569	3.22827	0.0477891	-	-	Unknown Protein
Solyc06g034410.2	15.5679	0.475535	32.7377	0.00505556	-	-	Unknown Protein
Solyc11g039670.1	7.5536	0	Inf	0.009526	-	-	Unknown Protein
Solyc12g044440.1	46.8945	4.1797	11.2196	0.0139064	-	-	Unknown Protein
Solyc12g088350.1	5.38076	0	Inf	0.0385154	-	-	Unknown Protein
Solyc12g062340.1	16.2552	0	Inf	0.00183348	-	-	Unknown Protein
Solyc06g024310.1	11.0537	0.877151	12.6019	0.0104971	-	-	Abscisic acid insensitive 8 homologue
Solyc10g005360.2	100.904	14.1444	7.13384	0.00945991	GO:0016491;GO:0016706;GO:0046872;GO:0055114;	-	Gibberellin 2-beta-dioxygenase 7
Solyc10g018340.1	7.26263	0	Inf	0.00972046	GO:0009733;	K14488	Auxin responsive SAUR protein
Solyc07g049530.2	236.425	25.9695	9.10392	0.00546353	GO:0009693;GO:0009815;GO:0009835;GO:0016491;GO:0016706;GO:0031418;GO:0046872;GO:0055114;	-	1-aminocyclopropane-1-carboxylate oxidase
Solyc03g098740.1	158.241	6.47561	24.4365	1.8945e-05	GO:0004866;	-	Kunitz trypsin inhibitor
Solyc07g054720.1	21.4086	0.475535	45.0201	0.0268986	GO:0004867;	-	Proteinase inhibitor type-2 CEVI57
Solyc09g084440.2	657.981	22.2106	29.6246	0.0026533	GO:0004867;GO:0009611;	-	Proteinase inhibitor I
Solyc09g083440.2	4836	501.364	9.64568	0.00212013	GO:0004867;GO:0009611;	-	Proteinase inhibitor I
Solyc11g021060.1	3069.2	556.351	5.51667	0.0123513	GO:0004867;	-	Proteinase inhibitor
Solyc02g082920.2	857.243	56.5341	15.1633	0.028904	GO:0000272;GO:0004568;GO:0005615;GO:0005975;GO:0006032;GO:0006952;GO:0009607;GO:0016998;	-	Endochitinase (Chitinase)
Solyc09g007010.1	52.1949	1.97538	26.4227	0.0059829	GO:0005576;GO:0006952;GO:0009607;	K13449	Pathogenesis related protein PR-1
Solyc01g105630.2	15.634	2.71255	5.7636	0.0477527	GO:0005509;	K02183	Calmodulin
Solyc04g071780.2	15.5981	0	Inf	0.000474325	GO:0004497;GO:0005506;GO:0016705;GO:0020037;GO:0055114;	-	Cytochrome P450
Solyc02g070110.1	14.4043	0	Inf	0.000590475	GO:0003824;GO:0008762;GO:0016491;GO:0016614;GO:0050660;GO:0055114;	-	FAD-binding domain-containing protein
Solyc11g072470.1	50.0324	9.74545	5.13392	0.0431827	-	-	LOB domain protein 1
Solyc03g112430.1	11.8703	0.696616	17.0399	0.0304319	-	-	LOB domain protein 1
Solyc08g077900.2	165.982	0.508906	326.155	0.00863772	GO:0005576;	-	Expansin-like protein
Solyc09g082340.2	112.437	3.72969	30.1466	0.000940925	GO:0045735;	-	Vicilin-like protein
Solyc11g068940.1	26.9119	0.696616	38.6323	0.00396759	GO:0004842;GO:0005488;GO:0016567;GO:0016874;	-	U-box domain-containing protein 24
Solyc11g006030.1	26.258	2.76561	9.49445	0.0272533	GO:0004842;GO:0005488;GO:0016567;GO:0016874;	-	U-box domain-containing protein
Solyc01g067020.2	23.2528	2.56538	9.06405	0.0353983	GO:0004672;GO:0005515;GO:0005524;GO:0006468;GO:0016021;	-	Receptor like kinase RLK
Solyc01g009930.1	15.1444	0	Inf	0.00318462	GO:0005515;	-	LRR receptor-like serine/threonine-protein kinase
Solyc01g009810.2	22.1141	0	Inf	0.000235517	GO:0005515;	-	LRR receptor-like serine/threonine-protein kinase RLP
Solyc10g076540.1	5.09282	0	Inf	0.0387377	-	-	Wall-associated receptor kinase 2
Solyc03g115910.1	12.199	0.884326	13.7947	0.0376697	GO:0003677;GO:0003700;GO:0005634;GO:0006351;GO:0009555;GO:0046983;	-	MADS-box transcription factor 1
Solyc03g006830.2	30.3175	4.79522	6.32244	0.0248896	GO:0003677;GO:0003700;GO:0005634;GO:0006351;GO:0006355;GO:0046983;	-	MADS-box transcription factor 2
Solyc05g053150.1	18.6617	0.877151	21.2753	0.0068462	GO:0003677;GO:0003682;	K09422	MYB transcription factor
Solyc02g069960.2	15.0594	0	Inf	0.00702877	GO:0003677;GO:0003700;GO:0005634;GO:0006351;GO:0006355;	-	NAC domain protein
Solyc07g045030.2	25.1854	2.08985	12.0513	0.0460883	GO:0003677;GO:0005634;GO:0006351;GO:0006355;	-	NAC domain transcription factor
Solyc02g086460.2	3135.79	12346.2	-3.93718	0.030202	-	-	Unknown Protein
Solyc03g078620.1	6.23909	44.4056	-7.11731	0.0151749	-	-	Unknown Protein
Solyc06g075040.1	1.72619	57.6701	-33.4089	8.07228e-05	-	-	Unknown Protein
Solyc09g064170.1	6.40682	31.7098	-4.94939	0.0413212	-	-	Unknown Protein
Solyc06g060760.2	70.6599	625.179	-8.84772	0.032776	GO:0005215;GO:0006810;GO:0016020;GO:0016021;	K09873	Aquaporin
Solyc01g105890.2	15.2055	58.1515	-3.82437	0.0250216	GO:0000287;GO:0008152;GO:0010333;GO:0016829;	-	(E)-beta-ocimene synthase
Solyc02g077000.2	73.8532	281.509	-3.81174	0.0290758	GO:0006629;GO:0016787;	-	Lipase-like
Solyc02g089620.2	104.716	360.862	-3.44611	0.0322836	GO:0004657;GO:0006562;	K00318	Proline dehydrogenase
Solyc03g093620.1	0.410424	9.39089	-22.8809	0.0158326	GO:0008146;	-	Sulfotransferase family protein
Solyc03g005280.2	24.4883	88.124	-3.59862	0.0484772	GO:0004190;GO:0006508;GO:0006629;	K08245	Aspartic proteinase 2
Solyc05g047560.1	0.820344	11.8411	-14.4344	0.0343163	GO:0009058;	-	Glycosyl transferase group 1
Solyc05g051360.1	1.60547	11.3376	-7.06182	0.0349669	GO:0008152;GO:0016758;	-	UDP-glucosyltransferase
Solyc08g063090.2	63.814	259.401	-4.06496	0.0378648	GO:0006629;GO:0020037;	-	Delta-6-desaturase
Solyc08g014610.2	13.7522	163.857	-11.915	0.0451395	GO:0003824;GO:0008483;GO:0030170;	K16871	Alanine--glyoxylate aminotransferase 2-like 1
Solyc09g010990.2	5.70744	47.8491	-8.38362	0.0239353	GO:0005507;GO:0016491;GO:0046274;GO:0048046;GO:0052716;GO:0055114;	K05909	Laccase
Solyc10g009430.2	0.205212	7.15854	-34.8836	0.0437447	GO:0004144;GO:0045017;	-	Diacylglycerol O-acyltransferase
Solyc10g005410.2	1.02505	11.5737	-11.2908	0.027413	GO:0000287;GO:0008152;GO:0010333;GO:0016829;	-	Linalool synthase
Solyc11g013810.1	2406.18	10674.7	-4.43637	0.0446099	GO:0005506;GO:0006809;GO:0009055;GO:0016491;GO:0020037;GO:0030151;GO:0042128;GO:0043546;GO:0046857;GO:0050464;GO:0050660;GO:0055114;	-	Nitrate reductase
Solyc11g069280.1	3.53612	87.9241	-24.8646	0.00438109	-	-	Root cap protein 1
Solyc12g008650.1	43.1419	222.543	-5.1584	0.0371419	GO:0005506;GO:0005737;GO:0019310;GO:0050113;GO:0055114;	K00469	Inositol oxygenase
Solyc12g094470.1	0	5.06402	Inf	0.032344	GO:0005507;GO:0016491;GO:0055114;	-	Laccase-2
Solyc01g099050.2	4.88533	35.0543	-7.17541	0.0266949	GO:0016788;	-	GDSL esterase/lipase
Solyc02g078100.2	27.6829	275.575	-9.9547	0.0413354	GO:0005199;	-	pistil extensin-like protein
Solyc03g114900.2	13.5862	93.5821	-6.88802	0.0499174	GO:0005774;GO:0009834;GO:0010089;GO:0010215;GO:0010413;GO:0016049;GO:0031225;GO:0045492;	-	COBRA-like protein
Solyc03g080110.2	0.20496	7.98214	-38.9449	0.0260789	GO:0030001;GO:0046872;	-	Metal ion binding protein
Solyc03g091000.1	0	7.05309	Inf	0.0204981	-	-	Cortical cell-delineating protein
Solyc04g049920.2	17.0433	44.1915	-2.59289	0.0356217	GO:0000166;GO:0000398;GO:0003676;GO:0005634;GO:0009414;GO:0009651;GO:0010029;	-	RNA binding protein-like
Solyc06g069730.2	1862.47	9136.95	-4.90581	0.0377592	GO:0009507;GO:0009522;GO:0009523;GO:0009765;GO:0016020;GO:0016021;GO:0016168;GO:0018298;GO:0046872;	-	Chlorophyll a-b binding protein chloroplastic
Solyc06g060500.1	0.905343	25.3476	-27.9978	0.0466066	-	-	AT-hook DNA-binding protein
Solyc07g043640.2	0.205212	6.61092	-32.2151	0.0438912	GO:0003824;GO:0008152;	-	Acyl-CoA synthetase/AMP-acid ligase II
Solyc08g078910.1	0	9.69889	Inf	0.0159869	-	-	Cortical cell-delineating protein
Solyc08g078930.1	0	8.32535	Inf	0.00527295	-	-	Cortical cell-delineating protein
Solyc08g078900.1	63.66	329.662	-5.17848	0.0188194	-	-	Cortical cell-delineating protein
Solyc08g006860.2	3.44986	154.87	-44.8917	0.00439015	GO:0006629;GO:0008152;GO:0016042;GO:0016787;	-	Patatin
Solyc09g005500.2	11.7549	67.5177	-5.7438	0.041044	GO:0006952;GO:0009607;	-	Major latex-like protein
Solyc10g054900.1	0.20496	6.832	-33.3334	0.0447304	-	-	Proline-rich protein
Solyc12g014260.1	5.41698	30.3733	-5.60706	0.0308672	-	-	Light-dependent short hypocotyls 1
Solyc12g042780.1	1.93065	15.9863	-8.28028	0.0228573	GO:0009055;	-	Blue copper protein
Solyc02g083870.2	0.905343	23.7745	-26.2602	0.00654819	-	-	Gibberellin-regulated protein 2
Solyc02g070080.2	0.20496	5.72009	-27.9084	0.0405226	GO:0016491;GO:0016706;GO:0046872;GO:0055114;	-	1-aminocyclopropane-1-carboxylate oxidase 1
Solyc10g076220.1	1.9314	18.1434	-9.39388	0.0213847	GO:0004601;GO:0005576;GO:0006979;GO:0020037;GO:0046872;GO:0055114;	K00430	Peroxidase 1
Solyc10g076210.1	0	7.1794	Inf	0.0141621	GO:0004601;GO:0005576;GO:0006979;GO:0020037;GO:0046872;GO:0055114;	K00430	Peroxidase 1
Solyc11g010410.1	4.47794	20.8823	-4.66338	0.0492568	GO:0016491;GO:0016706;GO:0046872;GO:0055114;	-	1-aminocyclopropane-1-carboxylate oxidase
Solyc08g083500.1	5.74543	41.1202	-7.15703	0.0320649	GO:0004497;GO:0005506;GO:0016705;GO:0020037;GO:0055114;	-	cytochrome P450
Solyc02g084930.2	3.89852	25.5767	-6.56062	0.0478735	GO:0004497;GO:0005506;GO:0016705;GO:0020037;GO:0055114;	-	Cytochrome P450
Solyc02g091920.2	721.911	2864.91	-3.96851	0.0334246	GO:0004553;GO:0005618;GO:0005975;GO:0006073;GO:0010411;GO:0016762;GO:0042546;GO:0048046;GO:0071555;	-	Xyloglucan endotransglucosylase/hydrolase 2
Solyc01g112190.2	48.3924	255.906	-5.28813	0.0228071	GO:0005515;	-	Nodule inception protein
Solyc05g005870.2	46.2128	452.542	-9.79255	0.00261612	GO:0016020;GO:0016021;GO:0022857;	-	Nodulin MtN21 family protein
Solyc09g061940.1	1.72543	18.0576	-10.4655	0.0142332	GO:0002237;GO:0004672;GO:0004674;GO:0005515;GO:0005524;GO:0006468;GO:0007165;GO:0010103;GO:0016021;GO:0048443;	-	Receptor like kinase RLK
Solyc01g109670.2	0.205212	8.29915	-40.4419	0.0182032	GO:0003677;GO:0003682;	-	MYB transcription factor
Solyc04g080500.2	3.86104	30.6504	-7.93839	0.0175167	GO:0003677;GO:0003682;GO:0005634;	-	Myb family transcription factor

## Sheet: RS520_CK
Table S2 Differentially expressed genes between treatment RS520 and control
ID	RS520	CK	foldchange	pvalue	GO	KEGG	description
Solyc03g113930.1	7.45367	0	inf	0.0186665	-	K13993	Heat shock protein Hsp20
Solyc06g036290.2	4141.79	474.403	8.73054	0.00329349	GO:0005524;GO:0006457;GO:0006950;GO:0051082;	-	Heat shock protein 90
Solyc08g062450.1	136.698	15.0634	9.07484	0.0215873	-	K13993	Heat shock protein Hsp20
Solyc08g062340.2	30.6515	4.44378	6.89762	0.0404303	-	-	Heat shock protein Hsp20
Solyc09g065660.2	170.949	12.5181	13.6561	0.00105307	GO:0003700;GO:0005634;GO:0006355;GO:0009408;GO:0043565;	-	Heat stress transcription factor A3
Solyc11g071830.1	1560.34	209.168	7.45974	0.0345748	GO:0005524;GO:0006457;GO:0009408;GO:0031072;GO:0046872;GO:0051082;	K09503	Heat shock protein
Solyc03g115230.2	2388.39	291.492	8.19368	0.0327148	GO:0005524;GO:0019538;	K03695	ClpB chaperone
Solyc03g117960.2	374.739	101.253	3.70102	0.0298844	GO:0003676;GO:0005634;GO:0006281;GO:0008081;GO:0008270;GO:0016818;	-	ClpB chaperone
Solyc11g069880.1	178.7	33.9112	5.26965	0.0072331	-	-	Ripening-related protein 3
Solyc09g065470.2	13.1343	2.16525	6.06595	0.0433827	GO:0045735;	-	Vicilin
Solyc01g106660.1	16.6501	3.99837	4.16423	0.04454	GO:0006508;GO:0008234;	-	Ulp1 protease family
Solyc09g011350.1	36.4176	5.18808	7.01948	0.0203853	-	-	Plant-specific domain TIGR01570 family protein
Solyc11g010360.1	86.8144	9.98016	8.69871	0.00936506	-	-	Plant-specific domain TIGR01570 family protein
Solyc12g096480.1	39.8918	7.06177	5.64897	0.0482074	-	-	GDU1
Solyc12g055770.1	6.60875	0.262063	25.2182	0.0467409	GO:0000145;GO:0006887;	-	Exocyst complex component EXO70
Solyc01g007270.1	5.14793	0	inf	0.0497328	GO:0005829;	-	Cytokinin
Solyc01g058030.1	13.7202	1.53536	8.93613	0.0246966	GO:0016491;GO:0016706;GO:0046872;GO:0055114;	-	Gibberellin 2-oxidase
Solyc03g082430.1	177.479	44.7283	3.96793	0.0437688	GO:0005524;GO:0005634;GO:0006351;GO:0006355;GO:0016818;GO:0032502;	-	Growth-regulating factor 4
Solyc03g116060.2	841.705	142.481	5.9075	0.0208258	-	-	Gibberellin-regulated protein
Solyc02g062650.2	171.21	41.9269	4.08352	0.041502	GO:0005507;GO:0016491;GO:0046274;GO:0048046;GO:0052716;GO:0055114;	-	Laccase
Solyc01g098240.1	42.356	4.2888	9.87596	0.00882053	-	-	RNA polymerase Rpb1
Solyc02g078690.1	15.9186	0.750494	21.2108	0.0437956	GO:0004185;GO:0006508;	-	Serine carboxypeptidase K10B2.2
Solyc03g078440.2	5.44944	0	inf	0.0359232	GO:0008270;GO:0016491;GO:0055114;	-	Cinnamyl alcohol dehydrogenase-like protein
Solyc09g092760.2	420.543	133.53	3.14942	0.0468922	-	-	Glycine-rich protein
Solyc09g092690.2	322.849	82.8119	3.89859	0.029256	GO:0005515;GO:0006457;	K09571	Peptidyl-prolyl cis-trans isomerase
Solyc10g007800.2	89.8137	13.5406	6.6329	0.0211082	-	-	Meiosis 5
Solyc10g051090.1	8.05538	1.71252	4.70383	0.0400769	-	-	Serine/threonine-protein phosphatase 7
Solyc02g064970.2	31.3042	0.856258	36.5593	0.0131277	GO:0004601;GO:0005576;GO:0006979;GO:0020037;GO:0046872;GO:0055114;	-	Peroxidase
Solyc03g006810.2	325.47	91.504	3.55689	0.0373598	GO:0004601;GO:0006979;GO:0020037;GO:0046872;GO:0055114;	K00430	Peroxidase
Solyc03g020030.2	119.698	14.0178	8.53901	0.0454202	GO:0004867;	-	Proteinase inhibitor II
Solyc10g074440.1	2056.27	645.992	3.18313	0.0262644	GO:0004568;GO:0005975;GO:0006032;GO:0008061;GO:0016998;	K01183	Endochitinase (Chitinase)
Solyc08g080590.2	934.351	406.505	2.2985	0.0371693	-	-	Thaumatin pathogenesis-related
Solyc02g087520.2	87.3316	42.2741	2.06584	0.0420532	GO:0010413;GO:0045492;	-	Thaumatin-like protein
Solyc03g112430.1	15.7145	0.7148	21.9845	0.00943189	-	-	LOB domain protein 1
Solyc01g006390.2	10.6319	0.452737	23.4835	0.0153704	-	-	Cysteine-rich protein-4 （CRPs）
Solyc11g068890.1	75.8557	20.8765	3.63355	0.0362129	-	-	Harpin-induced 1
Solyc02g061990.2	35.992	1.91803	18.7651	0.00889775	GO:0003700;GO:0006355;GO:0043565;	-	Basic leucine zipper transcription factor
Solyc07g008010.2	381.465	87.2528	4.37195	0.034151	GO:0003677;GO:0003682;	K09422	Myb transcription factor
Solyc02g021260.1	27.2579	5.59648	4.87055	0.042264	GO:0003677;GO:0005634;GO:0006351;GO:0006355;	-	Transcriptional factor B3
Solyc01g006440.1	10.123	0	inf	0.00439891	GO:0005215;GO:0006810;GO:0016020;	-	Peptide transporter-like protein
Solyc11g068970.1	7.46515	0	inf	0.0136529	GO:0015743;	-	Aluminum-activated malate transporter
Solyc06g048640.1	94.369	7.67213	12.3002	0.0458141	-	-	Unknown Protein (AHRD V1)
Solyc09g018660.1	88.8677	6.37402	13.9422	0.0248828	-	-	Unknown Protein (AHRD V1)
Solyc11g039670.1	6.23391	0	inf	0.0255682	-	-	Unknown Protein (AHRD V1)
Solyc11g039470.1	60.2215	18.4813	3.25851	0.0438994	-	-	Unknown Protein (AHRD V1)
Solyc03g121090.2	106.973	617.157	-5.76928	0.0159407	-	-	Cold induced protein-like
Solyc06g066420.2	5.96635	80.7794	-13.5392	0.0039765	-	-	Cold induced protein-like
Solyc04g080040.2	66.8649	269.443	-4.02966	0.0497475	GO:0007015;GO:0009903;GO:0009904;GO:0071483;	-	Heat shock protein
Solyc01g095140.2	111.895	461.337	-4.12295	0.0352296	GO:0009269;	-	Late embryogenesis abundant protein Water Stress and Hypersensitive response
Solyc03g046380.1	3.27748	20.231	-6.17274	0.0470747	-	-	Seed maturation protein PM41
Solyc04g079220.1	0	7.45572	inf	0.016087	GO:0006629;GO:0008152;	-	Patatin-like protein 1
Solyc04g015110.2	1.19194	13.6464	-11.4489	0.0114008	-	-	Myosin heavy chain-like protein
Solyc09g092490.2	8.75451	49.3842	-5.641	0.0174542	GO:0008152;GO:0016758;	-	UDP-glucosyltransferase family 1 protein
Solyc01g079660.2	51.7354	228.103	-4.40903	0.0283914	-	-	Long cell-linked locus protein
Solyc02g083090.1	1.08598	9.46955	-8.7198	0.0422014	-	-	CM0216.330.nc protein
Solyc03g033770.1	4.30486	23.58	-5.47752	0.0468407	-	-	BCS1 protein-like protein
Solyc04g077320.1	17.6639	74.8431	-4.23707	0.0458696	GO:0048544;	-	S-locus glycoprotein
Solyc07g041910.2	97.192	878.623	-9.04008	0.00224051	GO:0006508;GO:0008234;	-	Cathepsin H
Solyc07g006570.2	80.4474	313.729	-3.8998	0.0298328	GO:0003723;GO:0033897;	K01166	S8-RNase
Solyc07g061800.2	15.6928	75.1527	-4.78898	0.0370381	-	-	Heme-binding protein 2
Solyc08g078760.1	5.78203	36.1045	-6.24426	0.00849885	-	-	AT5g47580/MNJ7_17
Solyc08g008370.2	920.799	5086.09	-5.52356	0.0314301	-	-	Genomic DNA chromosome 5 P1 clone MJC20
Solyc08g036640.2	2.15886	19.2861	-8.93344	0.0142964	-	-	Protein TIFY 5A
Solyc08g062360.2	14.4975	99.158	-6.83967	0.0119375	GO:0005515;	-	Ankyrin repeat protein I
Solyc10g085420.1	168.992	952.481	-5.63624	0.00863321	-	-	Os03g0816700 protein (Fragment)
Solyc10g054900.1	0.22501	6.86978	-30.5311	0.0429173	-	-	Proline-rich protein
Solyc10g084880.2	173.995	629.413	-3.61742	0.0383308	-	-	Avr9/Cf-9 rapidly elicited protein 137
Solyc11g042630.1	55.3139	225.864	-4.08332	0.0375305	-	-	Plant-specific domain TIGR01615 family protein
Solyc12g042780.1	1.64196	16.1943	-9.86282	0.0132128	GO:0009055;	-	Blue copper protein
Solyc01g108240.2	46.8984	394.565	-8.41317	0.00526039	GO:0002679;GO:0003677;GO:0003700;GO:0005634;GO:0006351;GO:0006355;GO:0009693;GO:0035556;	-	Ethylene responsive transcription factor 2b
Solyc01g079200.2	13.6303	109.55	-8.03726	0.0140999	GO:0005506;GO:0010286;GO:0016491;GO:0045487;GO:0052634;GO:0055114;	-	Gibberellin 2-oxidase
Solyc01g014320.2	2.1915	19.3404	-8.82519	0.0176797	GO:0008168;	-	S-adenosyl-L-methionine salicylic acid carboxyl methyltransferase
Solyc08g006330.2	31.4855	153.861	-4.88674	0.0212185	GO:0008152;GO:0016758;	K13691	UDP-glucose salicylic acid glucosyltransferase
Solyc08g007830.1	5.33682	37.5803	-7.0417	0.00966377	GO:0003677;GO:0003700;GO:0005634;GO:0006351;GO:0006355;	-	Ethylene-responsive transcription factor 10
Solyc08g007820.1	15.6356	207.355	-13.2617	0.000601952	GO:0003677;GO:0003700;GO:0005634;GO:0006351;GO:0006355;	-	Ethylene-responsive transcription factor 10
Solyc10g050970.1	38.7719	301.912	-7.78688	0.00667546	GO:0003677;GO:0003700;GO:0006355;	-	Ethylene responsive transcription factor 2b
Solyc12g009220.1	63.9152	379.719	-5.94098	0.016561	-	K13464	Jasmonate ZIM-domain protein 1
Solyc04g054690.2	182.178	1407.56	-7.7263	0.00625373	GO:0005507;GO:0005576;GO:0016491;GO:0055114;	-	Laccase 1a
Solyc09g008670.2	77.4022	849.343	-10.9731	0.0251423	GO:0004794;GO:0006520;GO:0009097;GO:0009507;GO:0030170;	K01754	Threonine ammonia-lyase biosynthetic
Solyc01g106390.2	164.429	631.753	-3.8421	0.0467415	GO:0006782;GO:0008883;GO:0033014;GO:0050661;GO:0055114;	K02492	Glutamyl-tRNA reductase
Solyc02g087110.2	13.5319	55.4192	-4.09545	0.0483041	GO:0004601;GO:0006979;GO:0020037;GO:0055114;	K10529	Alpha-dioxygenase
Solyc08g075490.2	735.44	2982.05	-4.05479	0.034681	-	K09840	Carotenoid cleavage dioxygenase 4B
Solyc12g008650.1	49.5742	226.989	-4.57877	0.0499023	GO:0005506;GO:0005737;GO:0019310;GO:0050113;GO:0055114;	K00469	Inositol oxygenase
Solyc06g007190.2	208.1	1151.36	-5.53271	0.0172065	GO:0003824;GO:0004722;GO:0006470;GO:0043169;GO:0046872;	K17506	Integrin-linked kinase-associated serine/threonine phosphatase
Solyc01g079130.1	0.430486	8.09914	-18.8139	0.0232023	GO:0004650;GO:0005576;GO:0005975;GO:0071555;	-	Polygalacturonase
Solyc02g086300.2	85.9554	557.157	-6.48193	0.0327751	GO:0006541;GO:0016787;	-	Glutamine amidotransferase
Solyc04g016550.2	3.28763	33.171	-10.0897	0.0052943	GO:0004326;GO:0005524;GO:0009058;GO:0009396;GO:0009853;GO:0090351;	-	Folylpolyglutamate synthase
Solyc04g007580.1	149.698	678.64	-4.5334	0.0329628	-	-	Folylpolyglutamate synthase
Solyc04g082120.2	54.2106	416.824	-7.68896	0.0084996	GO:0004252;GO:0006508;GO:0008236;GO:0070008;	K01322	Prolyl endopeptidase
Solyc05g025890.1	20.5973	99.567	-4.83398	0.0318821	GO:0008080;	-	Acetyltransferase
Solyc05g007950.2	4.21658	24.3919	-5.78475	0.0314396	GO:0003723;GO:0005615;GO:0005618;GO:0033897;	K01166	Ribonuclease T2
Solyc06g035520.2	7.80069	59.6003	-7.64039	0.00764747	GO:0008152;GO:0016787;	-	Acetyl esterase
Solyc07g064600.2	225.851	1500.71	-6.64472	0.00210259	GO:0019239;	-	Endoribonuclease L-PSP family protein
Solyc07g064720.2	10.5259	47.7956	-4.54076	0.0379181	GO:0016788;	-	GDSL esterase/lipase
Solyc08g068860.2	6.18655	51.1587	-8.26934	0.012271	GO:0004190;GO:0006508;	-	Aspartic proteinase nepenthesin-1
Solyc08g068770.1	153.164	601.552	-3.92749	0.0337162	GO:0008080;	-	N-acetyltransferase
Solyc08g068680.2	53.5185	183.94	-3.43693	0.0474032	GO:0003824;GO:0016831;GO:0019752;GO:0030170;	K01590	Decarboxylase family protein
Solyc08g076970.2	552.042	2412.88	-4.37083	0.029513	GO:0008152;GO:0016787;	-	Acetylornithine deacetylase or succinyl-diaminopimelate desuccinylase
Solyc08g007080.2	78.1643	290.213	-3.71286	0.033558	GO:0046856;	-	Inositol 1 4 5-trisphosphate 5-phosphatase
Solyc09g082230.1	39.7075	160.147	-4.03316	0.0365325	GO:0008080;	-	Ribosomal-protein-alanine N-acetyltransferase
Solyc09g092480.1	25.5821	161.922	-6.3295	0.00625019	GO:0008152;GO:0016758;	-	UDP-glucosyltransferase family 1 protein
Solyc10g085140.1	10.6022	55.5116	-5.23586	0.0463126	GO:0016765;	-	Undecaprenyl pyrophosphate synthase
Solyc12g096780.1	37.4498	176.252	-4.70636	0.0146066	GO:0008270;GO:0016491;GO:0055114;	-	Mitochondrial trans-2-enoyl-CoA reductase
Solyc02g088200.2	98.0864	400.312	-4.08121	0.0358767	-	-	Activating signal cointegrator 1 complex subunit 1
Solyc02g071380.2	5.88822	70.7364	-12.0132	0.00132275	GO:0016491;GO:0016706;GO:0046872;GO:0055114;	-	1-aminocyclopropane-1-carboxylate oxidase 3
Solyc08g008100.2	32.8553	166.814	-5.07722	0.0176451	GO:0003824;GO:0009058;GO:0030170;	-	1-aminocyclopropane-1-carboxylate synthase
Solyc03g098720.2	0.655496	17.2845	-26.3685	0.00347583	GO:0004866;	-	Kunitz trypsin inhibitor
Solyc03g098780.1	319.463	2990.81	-9.36199	0.000886793	GO:0004866;	-	Kunitz-type protease inhibitor
Solyc03g098790.1	4.6535	286.688	-61.607	1.33183e-07	GO:0004866;	-	Kunitz-type protease inhibitor
Solyc09g089510.2	111.839	1868.82	-16.7099	3.1038e-05	GO:0004867;GO:0009611;	-	Proteinase inhibitor I
Solyc09g084490.2	6.06402	121.592	-20.0514	0.0129783	GO:0004867;GO:0009611;	-	Proteinase inhibitor I
Solyc09g084470.2	11.3802	48.1317	-4.22942	0.0301841	GO:0004867;GO:0005576;GO:0009611;	-	Proteinase inhibitor I
Solyc11g022590.1	621.903	3103.94	-4.99102	0.0118701	GO:0004866;	-	Kunitz trypsin inhibitor 4
Solyc01g081060.2	100.685	360.624	-3.58171	0.0443272	GO:0004553;GO:0005618;GO:0005975;GO:0006073;GO:0010411;GO:0016762;GO:0042546;GO:0048046;GO:0071555;	K08235	Xyloglucan endotransglucosylase/hydrolase 14
Solyc01g007030.2	3.11107	22.5244	-7.24008	0.0188517	GO:0005488;	-	U-box domain-containing protein
Solyc01g007000.2	13.9086	93.4891	-6.72169	0.00991915	GO:0004842;GO:0005488;GO:0016567;GO:0016874;	-	U-box domain-containing protein
Solyc01g005420.2	5.15088	53.0983	-10.3086	0.0029244	GO:0005515;	-	SRC2-like protein
Solyc04g007320.1	10.2404	48.0701	-4.69414	0.0473966	GO:0005515;GO:0005524;GO:0007165;GO:0043531;	-	TIR-NBS-lrr resistance protein
Solyc01g102840.2	85.4619	503.114	-5.88699	0.0104126	GO:0005515;GO:0007165;GO:0043531;	-	TIR-NBS resistance protein
Solyc02g090380.2	132.466	643.521	-4.858	0.0162884	GO:0005524;GO:0043531;	-	NBS-LRR resistance protein
Solyc02g084890.1	172.155	719.166	-4.17743	0.0310744	GO:0043531;	-	CC-NBS-lRR resistance protein
Solyc07g056190.2	19.5413	150.684	-7.71105	0.0394215	-	-	NBS-LRR class R gene resistance protein
Solyc09g091210.2	3.82516	25.4309	-6.64832	0.0342388	-	-	R gene resistance response
Solyc04g064870.2	27.6644	117.571	-4.24992	0.0422497	-	-	Pathogenesis-related protein-like protein
Solyc02g094000.1	45.9658	199.833	-4.34744	0.0275885	GO:0005509;	K13448	Calmodulin-like protein
Solyc03g113980.2	5.71352	32.8387	-5.74755	0.0395998	GO:0005516;GO:0006950;	-	Calmodulin-binding protein
Solyc03g119250.2	398.311	2966.14	-7.4468	0.00307546	GO:0005516;GO:0006950;	-	Calmodulin-binding protein
Solyc04g071800.2	345.357	1602.72	-4.64077	0.0187838	GO:0004497;GO:0005506;GO:0016705;GO:0020037;GO:0055114;	-	Cytochrome P450
Solyc05g005870.2	75.4977	459.003	-6.0797	0.010574	GO:0016020;GO:0016021;GO:0022857;	-	Nodulin MtN21 family protein
Solyc06g075690.2	101.424	1018.11	-10.0381	0.0104984	-	-	Auxin-regulated protein
Solyc10g083320.1	0	4.50165	inf	0.0350932	GO:0009733;	-	Auxin-induced SAUR-like protein
Solyc06g005170.2	416.829	2312.15	-5.54701	0.0101846	GO:0000169;GO:0001666;GO:0004672;GO:0004707;GO:0005524;GO:0006355;GO:0006468;GO:0006612;GO:0006970;GO:0009409;GO:0009595;GO:0009697;GO:0009738;GO:0009862;GO:0009867;GO:0010120;GO:0010224;GO:0010229;GO:0010310;GO:0010363;GO:0010374;GO:0019684;GO:0031348;GO:0035304;GO:0042742;GO:0043069;GO:0043900;GO:0048481;GO:0050832;GO:0080136;GO:2000037;GO:2000038;	K04371	Mitogen-activated protein kinase 3
Solyc04g082500.2	27.9087	255.711	-9.16243	0.0124622	GO:0002237;GO:0004672;GO:0004674;GO:0005524;GO:0006468;GO:0006612;GO:0009963;GO:0010363;	-	ATP binding / serine-threonine kinase
Solyc02g090970.1	19.5702	234.862	-12.001	0.000618966	GO:0004672;GO:0004674;GO:0005524;GO:0006468;	-	Serine/threonine-protein kinase 24
Solyc05g009010.1	23.0946	196.707	-8.51744	0.00270525	GO:0004672;GO:0004674;GO:0005524;GO:0006468;GO:0009966;	-	Serine/threonine protein kinase family protein
Solyc04g007390.2	30.8313	130.911	-4.24604	0.0389924	GO:0004672;GO:0004674;GO:0005524;GO:0006468;	-	Serine/threonine protein kinase family protein
Solyc05g009000.2	18.3416	140.179	-7.6427	0.00474762	GO:0016772;	-	Kinase family protein
Solyc06g007440.2	396.035	1424.19	-3.59612	0.0469035	GO:0004672;GO:0004674;GO:0005524;GO:0006468;GO:0007165;	-	CBL-interacting protein kinase 16
Solyc12g006020.1	81.5715	328.838	-4.03128	0.0409519	GO:0005515;	-	LRR receptor-like serine/threonine-protein kinase RLP
Solyc07g006480.2	16.0597	86.8174	-5.40592	0.0143446	GO:0004672;GO:0005524;GO:0006468;	-	LRR receptor-like serine/threonine-protein kinase FEI 1
Solyc07g008620.1	9.20663	51.6313	-5.60806	0.0473455	GO:0005515;	-	LRR receptor-like serine/threonine-protein kinase RLP
Solyc04g077390.2	156.689	652.161	-4.16214	0.0292766	GO:0004672;GO:0004674;GO:0005524;GO:0006468;GO:0048544;	-	ARK2 product/receptor-like serine/threonine protein kinase ARK2
Solyc02g081470.2	1.15287	9.39461	-8.14888	0.0493204	GO:0004672;GO:0005524;GO:0006468;	-	Receptor-like protein kinase
Solyc03g083480.2	5.1463	62.7937	-12.2017	0.0101385	GO:0030247;	-	Receptor-like kinase
Solyc03g083470.2	27.8067	144.285	-5.18886	0.0176284	GO:0004672;GO:0004674;GO:0005524;GO:0006468;	-	Receptor like kinase RLK
Solyc05g008950.2	60.6819	262.557	-4.32679	0.0390851	GO:0004672;GO:0004674;GO:0005524;GO:0006468;	-	Receptor-like kinase
Solyc09g075910.1	4.91944	33.447	-6.79896	0.0160114	GO:0004672;GO:0004674;GO:0005524;GO:0006468;GO:0048544;	-	Receptor-like protein kinase
Solyc09g005000.1	28.4274	117.164	-4.1215	0.0384179	GO:0004672;GO:0004674;GO:0005524;GO:0006468;GO:0030246;	-	Receptor like protein kinase
Solyc12g049360.1	14.8694	72.6362	-4.88495	0.0285495	GO:0004672;GO:0005524;GO:0006468;	-	Receptor-like protein kinase At3g21340
Solyc04g058110.2	10.9591	53.2808	-4.86178	0.0355969	GO:0004672;GO:0004674;GO:0005515;GO:0005524;GO:0006468;GO:0048544;	-	Serine/threonine-protein kinase receptor
Solyc04g077340.2	5.67259	40.3157	-7.1071	0.0160872	GO:0004672;GO:0004674;GO:0005524;GO:0006468;GO:0048544;	-	Serine/threonine-protein kinase receptor
Solyc04g077270.2	65.8766	431.605	-6.55172	0.0109946	GO:0004672;GO:0004674;GO:0005524;GO:0006468;GO:0048544;	-	Serine/threonine kinase receptor
Solyc07g055630.2	20.1802	88.3159	-4.37636	0.019674	GO:0004672;GO:0004674;GO:0005524;GO:0006468;	-	Protein kinase/ transmembrane receptor protein serine/threonine kinase
Solyc03g124110.1	85.5829	286.243	-3.34463	0.047829	GO:0003677;GO:0003700;GO:0005634;GO:0006351;GO:0006355;	-	CRT binding factor 2
Solyc06g069600.1	12.9888	54.5794	-4.20205	0.0394461	GO:0046983;	-	Transcription factor EB
Solyc03g031450.2	0.655496	10.0981	-15.4053	0.0211567	GO:0046983;	-	BHLH transcription factor-like protein
Solyc03g116890.2	79.2836	448.772	-5.66034	0.0104272	GO:0003700;GO:0006355;GO:0043565;	-	WRKY transcription factor 2
Solyc04g072070.2	13.8962	58.3493	-4.19893	0.04982	GO:0003700;GO:0006355;GO:0043565;	-	WRKY transcription factor 16
Solyc05g053380.2	4.40415	38.8581	-8.82306	0.010979	GO:0003700;GO:0006355;GO:0043565;	-	WRKY transcription factor 31
Solyc09g014990.2	39.8175	413.445	-10.3835	0.000628419	GO:0000165;GO:0002679;GO:0003700;GO:0006355;GO:0006612;GO:0009595;GO:0009651;GO:0009697;GO:0009862;GO:0009867;GO:0010120;GO:0010310;GO:0010363;GO:0010508;GO:0031348;GO:0042742;GO:0043069;GO:0043565;GO:0043900;GO:0050832;GO:0070370;	K13424	WRKY-like transcription factor
Solyc10g009550.2	121.809	536.672	-4.40585	0.0239133	GO:0003700;GO:0006355;GO:0043565;	-	WRKY transcription factor
Solyc08g082110.2	27.7612	196.554	-7.08018	0.00470055	GO:0003700;GO:0006355;GO:0043565;	-	WRKY transcription factor-30
Solyc08g067340.2	6.97606	41.7613	-5.98636	0.0216196	GO:0003700;GO:0006355;GO:0043565;	-	WRKY transcription factor
Solyc08g008280.2	50.696	503.855	-9.93874	0.0019177	GO:0003700;GO:0006355;GO:0043565;	-	WRKY transcription factor-30
Solyc06g066370.2	705.546	3855.4	-5.46442	0.0125897	GO:0003700;GO:0006355;GO:0043565;	K13424	WRKY transcription factor 1
Solyc07g053230.2	19.1924	95.3072	-4.96589	0.0246062	GO:0003677;GO:0003682;	K09422	Myb-related transcription factor
Solyc12g096200.1	0	4.69364	inf	0.0244334	GO:0003677;GO:0003682;	K09422	MYB transcription factor
Solyc03g005570.2	313.04	1169.83	-3.73701	0.038888	GO:0003677;GO:0003682;	K09422	Myb-related transcription factor
Solyc07g007170.2	197.849	794.393	-4.01516	0.0346849	-	-	Zinc finger family protein
Solyc09g005560.2	4.17914	26.4546	-6.33015	0.0485575	GO:0003682;GO:0003700;GO:0005634;GO:0006351;GO:0006355;GO:0043565;	-	Zinc finger and SCAN domain containing 29
Solyc02g068680.1	18.5984	94.4566	-5.07874	0.0265279	GO:0005515;GO:0008270;GO:0035556;GO:0047134;GO:0055114;	-	CHP-rich zinc finger protein-like
Solyc06g073050.2	519.18	2290.72	-4.4122	0.0400717	GO:0003677;GO:0005634;GO:0006351;GO:0006355;	-	NAC domain protein
Solyc10g055760.1	21.9045	97.4291	-4.4479	0.0465489	GO:0000165;GO:0003677;GO:0003700;GO:0005634;GO:0006351;GO:0006355;GO:0009814;GO:0009965;GO:0045792;GO:0048281;	-	NAC domain protein
Solyc07g063420.2	10.8676	49.9683	-4.59789	0.029945	GO:0003677;GO:0005634;GO:0006351;GO:0006355;	-	NAC domain transcription factor
Solyc12g005340.1	587.931	2338.11	-3.97684	0.0325469	-	-	GRAS family transcription factor
Solyc01g111980.2	297.11	1543.24	-5.19415	0.0117675	GO:0016021;	-	Lysine/histidine transporter
Solyc01g080870.2	5.75421	41.3324	-7.18299	0.0409671	GO:0005215;GO:0006810;GO:0016020;	-	Peptide transporter-like protein
Solyc01g080680.2	11.5004	79.8269	-6.94125	0.00589191	GO:0005215;GO:0016020;GO:0016021;GO:0022857;GO:0022891;GO:0055085;	-	Glucose transporter 8
Solyc02g090560.2	0.900038	13.0522	-14.5018	0.0121385	GO:0000166;GO:0016021;	-	Calcium-transporting ATPase 1
Solyc02g064680.2	537.775	2404.64	-4.47146	0.0275137	GO:0000166;GO:0005388;GO:0005516;GO:0005524;GO:0016020;GO:0016021;GO:0046872;GO:0070588;	K01537	Calcium-transporting ATPase 1
Solyc02g067790.2	2.03981	19.981	-9.79551	0.0188739	GO:0009705;GO:0015112;GO:0016021;GO:0055085;	-	Nitrate transporter
Solyc03g120020.2	9.51434	80.4199	-8.45249	0.00437308	GO:0005452;GO:0006820;GO:0016020;GO:0016021;	-	AE family transporter anion exchange
Solyc08g006990.1	15.0242	80.5629	-5.36219	0.0202719	GO:0015743;	-	Aluminum-activated malate transporter
Solyc10g024420.1	0	6.86021	inf	0.00777843	GO:0005524;GO:0006810;GO:0016021;GO:0016887;GO:0042626;GO:0055085;	-	ABC transporter C family member 9
Solyc11g012360.1	836.842	3196.27	-3.81944	0.0485411	GO:0005215;GO:0006814;GO:0015140;GO:0016020;GO:0051453;GO:0055085;	K14445	Sodium-dependent dicarboxylate transporter
Solyc03g097580.2	5.18994	36.7062	-7.07256	0.00738386	GO:0005886;GO:0008643;GO:0016021;	-	MtN3-like protein
Solyc01g010610.1	13.7639	43.9413	-3.19252	0.0360076	GO:0003677;	-	Unknown Protein
Solyc03g120920.1	2.70841	23.468	-8.66488	0.0150906	-	-	Unknown Protein
Solyc04g077620.1	44.947	201.99	-4.49397	0.0233837	-	-	Unknown Protein
Solyc04g018130.1	0	4.9914	inf	0.0289125	-	-	Unknown Protein
Solyc04g064530.1	41.6457	145.03	-3.48248	0.0466246	-	-	Unknown Protein
Solyc05g041800.1	0	4.90385	inf	0.045364	-	-	Unknown Protein
Solyc05g055080.1	7.34609	36.7167	-4.99812	0.0352976	-	-	Unknown Protein
Solyc05g009650.2	2.68058	33.0875	-12.3434	0.00225885	-	-	Unknown Protein
Solyc05g010040.2	5.70042	35.412	-6.21218	0.0459601	-	-	Unknown Protein
Solyc06g084170.2	1.536	15.264	-9.93751	0.0257805	-	-	Unknown Protein
Solyc12g006750.1	2.31698	18.1702	-7.84218	0.0223507	-	-	Unknown Protein
Solyc12g007050.1	17.7345	99.3519	-5.60218	0.0138429	-	-	Unknown Protein
Solyc02g014840.2	27.1723	132.167	-4.86402	0.0288015	-	-	Unknown Protein

## Sheet: SN16-1+RS520_CK
Table S2 Differentially expressed genes between treatment SN16-1+RS520 and control
ID	A3	CK	foldchange	pvalue	GO	KEGG	description
Solyc03g113930.1	9.77452	0	inf	0.00616184	-	K13993	Heat shock protein Hsp20
Solyc03g096540.2	31.9364	1.54048	20.7315	0.0327982	GO:0005515;	-	Wound/stress protein
Solyc03g096550.2	31.0067	3.08096	10.064	0.0424007	GO:0005515;	-	Wound/stress protein
Solyc03g116390.2	55.2393	7.27046	7.59777	0.00157514	-	-	Wound/stress protein
Solyc10g078770.1	39.0545	1.82362	21.4159	0.000333553	GO:0009790;	-	Seed maturation protein LEA 4
Solyc11g069880.1	714.758	31.4868	22.7002	0.00144351	-	-	Ripening-related protein 3
Solyc11g006730.1	8.51433	0	inf	0.0358694	GO:0005576;GO:0030145;GO:0045735;	-	Germin-like protein 1
Solyc01g008620.2	16.2812	0.831846	19.5724	0.0229052	GO:0004553;GO:0005975;	-	Beta-1 3-glucanase
Solyc02g086700.2	144.79	1.69617	85.3628	0.0284022	GO:0004553;GO:0005975;	-	Beta-1 3-glucanase
Solyc01g059980.2	19.7192	3.12789	6.30432	0.0349014	GO:0004553;GO:0005773;GO:0005975;GO:0006952;GO:0042973;	-	Beta-glucanase
Solyc02g082920.2	1137.3	52.5383	21.6471	0.00736345	GO:0000272;GO:0004568;GO:0005615;GO:0005975;GO:0006032;GO:0006952;GO:0009607;GO:0016998;	-	Endochitinase (Chitinase)
Solyc07g005100.2	185.205	20.4873	9.03999	0.0225904	GO:0004553;GO:0004568;GO:0005975;GO:0006032;	K01183	Chitinase-like protein
Solyc05g046290.2	26.6761	2.40058	11.1124	0.0440739	GO:0004553;GO:0005618;GO:0005975;GO:0006073;GO:0010411;GO:0016762;GO:0042546;GO:0048046;GO:0071555;	-	Xyloglucan endotransglucosylase/hydrolase 2
Solyc08g077900.2	219.688	0.472422	465.025	0.00755591	GO:0005576;	-	Expansin-like protein
Solyc04g005610.2	112.602	12.7416	8.83737	0.0414888	GO:0003677;GO:0005634;GO:0006351;GO:0006355;	-	Cytochrome P450
Solyc04g071780.2	10.056	0	inf	0.00406364	GO:0004497;GO:0005506;GO:0016705;GO:0020037;GO:0055114;	-	Cytochrome P450
Solyc05g013250.1	14.3987	0	inf	0.034422	-	-	LRR resistance protein
Solyc07g055690.1	28.117	0.415923	67.6015	0.00536796	GO:0048544;	-	S-locus-specific glycoprotein S6
Solyc07g062480.1	111.758	7.6459	14.6167	0.00696349	-	-	S-locus glycoprotein
Solyc08g079900.1	15.775	0.708633	22.2612	0.0497105	GO:0004252;GO:0006508;	-	Subtilisin-like protease
Solyc02g087070.2	46.0867	1.03981	44.3223	0.034102	GO:0004601;GO:0006979;GO:0020037;GO:0055114;	-	Peroxidase family protein
Solyc06g050440.2	52.0875	8.18393	6.36461	0.0440092	GO:0004601;GO:0005576;GO:0006979;GO:0020037;GO:0046872;GO:0055114;	K00430	Peroxidase
Solyc09g072700.2	59.4087	9.4593	6.28046	0.0282509	GO:0004601;GO:0006979;GO:0020037;GO:0055114;	-	Peroxidase 57
Solyc03g098100.2	15.0227	0.207962	72.2379	0.00360032	GO:0016491;GO:0055114;	-	Reductase 2
Solyc02g071470.2	8.94517	0.444173	20.1389	0.0285852	GO:0016491;GO:0016706;GO:0046872;GO:0055114;	-	1-aminocyclopropane-1-carboxylate oxidase 1
Solyc06g068270.2	84.5551	15.9806	5.2911	0.0492771	GO:0016491;GO:0016706;GO:0046872;GO:0055114;	-	1-aminocyclopropane-1-carboxylate oxidase 1
Solyc07g049530.2	279.612	24.1237	11.5908	0.016676	GO:0009693;GO:0009815;GO:0009835;GO:0016491;GO:0016706;GO:0031418;GO:0046872;GO:0055114;	-	1-aminocyclopropane-1-carboxylate oxidase
Solyc09g089930.1	44.3801	3.68506	12.0433	0.0106497	GO:0003677;GO:0003700;GO:0005634;GO:0006351;GO:0006355;	-	Ethylene responsive transcription factor 1a
Solyc11g011750.1	5.61309	0	inf	0.0463831	GO:0003677;GO:0003700;GO:0005634;GO:0006351;GO:0006355;	K14516	Ethylene-responsive transcription factor 2
Solyc10g018340.1	5.46838	0	inf	0.0301865	GO:0009733;	K14488	Auxin responsive SAUR protein
Solyc04g074000.2	42.4696	9.14257	4.64526	0.0466599	GO:0004672;GO:0005515;GO:0005524;GO:0006468;GO:0016021;	-	Receptor like kinase RLK
Solyc01g009930.1	9.68434	0	inf	0.00694629	GO:0005515;	-	LRR receptor-like serine/threonine-protein kinase RLP
Solyc01g009810.2	11.0432	0	inf	0.0122518	GO:0005515;	-	LRR receptor-like serine/threonine-protein kinase RLP
Solyc05g014590.2	8.25276	0.236211	34.9381	0.0377511	GO:0046983;	-	Transcription Factor
Solyc05g015850.2	42.1119	4.23376	9.94667	0.0400186	GO:0003700;GO:0006355;GO:0043565;	-	WRKY transcription factor-b
Solyc05g021090.2	13.1431	0.472422	27.8208	0.0205458	GO:0003677;GO:0005634;GO:0006351;GO:0006355;	-	NAC domain transcription factor
Solyc12g008670.1	7.49265	0.444173	16.8688	0.0493908	GO:0003677;GO:0003682;	K09422	Myb-related transcription factor
Solyc09g090790.2	23.5725	3.51556	6.70519	0.0217968	GO:0003677;GO:0003682;	-	MYB transcription factor
Solyc12g015790.1	5.24524	0	inf	0.0407548	GO:0003743;GO:0005730;GO:0005737;GO:0042256;GO:0042273;GO:0043022;GO:0043023;	K03264	Translation initiation factor 6
Solyc02g070110.1	43.5273	0	inf	1.08913e-05	GO:0003824;GO:0008762;GO:0016491;GO:0016614;GO:0050660;GO:0055114;	-	FAD-binding domain-containing protein
Solyc10g075150.1	243.749	3.68506	66.1451	0.000443104	GO:0006869;GO:0008289;	-	Non-specific lipid-transfer protein
Solyc08g007460.2	48.4617	4.32873	11.1954	0.0440334	-	-	Non-specific lipid-transfer protein
Solyc03g020010.1	90.2752	7.46683	12.0902	0.00752381	GO:0004866;GO:0005618;GO:0006457;GO:0009408;GO:0009644;GO:0010167;GO:0015706;GO:0034976;GO:0042542;GO:0048046;	-	Kunitz-type trypsin inhibitor alpha chain
Solyc03g020050.2	32.7559	0	inf	0.0364225	GO:0004867;	-	Proteinase inhibitor II
Solyc07g054720.1	95.0927	0.444173	214.089	7.24492e-05	GO:0004867;	-	Proteinase inhibitor type-2 CEVI57
Solyc02g067750.2	169.149	1.22375	138.221	0.0371406	GO:0004089;GO:0008270;GO:0015976;	K01673	Carbonic anhydrase
Solyc02g078690.1	26.8606	0.680384	39.4786	0.040985	GO:0004185;GO:0006508;	-	Serine carboxypeptidase K10B2.2
Solyc04g040180.2	77.9421	8.53314	9.13405	0.0100858	GO:0008152;GO:0008168;	-	S-adenosylmethionine-dependent methyltransferase
Solyc08g074980.2	101.772	12.1906	8.34842	0.0299231	GO:0004672;GO:0004674;GO:0005524;GO:0006468;GO:0010413;GO:0045492;	-	ATP binding / serine-threonine kinase
Solyc11g007390.1	19.3071	0.207962	92.8396	0.0457008	GO:0008152;GO:0016758;	-	UDP-glucosyltransferase
Solyc03g121140.2	17.5935	1.09631	16.048	0.0344411	-	-	Chloroplast unusual positioning 1A
Solyc03g033790.2	22.2177	0	inf	0.0248993	GO:0005524;	-	Cell division protease ftsH homolog 3
Solyc09g090970.2	32.6626	0.680384	48.0062	0.0175767	GO:0006952;GO:0009607;	-	Major allergen Mal d 1
Solyc04g080540.2	315.031	35.2936	8.92601	0.0181969	-	-	ST225
Solyc04g007470.2	72.5017	10.5418	6.87754	0.0164424	GO:0003700;GO:0005622;GO:0008270;	-	CONSTANS-like zinc finger protein
Solyc06g066590.2	29.2355	2.26356	12.9157	0.0123737	-	-	Cell number regulator 10
Solyc12g042250.1	74.702	10.3116	7.24448	0.0185321	GO:0005215;GO:0006810;GO:0016020;	-	Solute carrier family 15 member 4
Solyc02g089460.1	57.6313	3.08096	18.7056	0.0188771	-	-	Unknown Protein
Solyc02g062390.2	27.7673	0.415923	66.7608	0.000465142	GO:0006950;GO:0009415;	-	Unknown Protein
Solyc04g018080.2	94.9377	15.4916	6.12835	0.0240161	-	-	Unknown Protein
Solyc04g026300.1	45.3445	3.52936	12.8478	0.00515905	-	-	Unknown Protein
Solyc04g050020.1	21.0492	2.46131	8.55203	0.0279544	-	-	Unknown Protein
Solyc04g016560.1	15.9826	0.860096	18.5823	0.0385007	-	-	Unknown Protein
Solyc07g045000.2	19.3173	2.65547	7.27453	0.0473596	GO:0003677;	-	Unknown Protein
Solyc09g008740.1	12.565	0	inf	0.00385718	-	-	Unknown Protein
Solyc11g028170.1	23.0345	0	inf	0.00342536	-	-	Unknown Protein
Solyc12g044440.1	40.3479	3.91281	10.3118	0.0170765	-	-	Unknown Protein
Solyc12g062340.1	14.9055	0	inf	0.00110596	-	-	Unknown Protein
Solyc09g089990.2	0.757159	48.5112	-64.07	0.0448382	GO:0005576;GO:0030145;GO:0045735;	-	Germin-like protein 5
Solyc03g091000.1	0	6.58272	inf	0.0241756	-	-	Cortical cell-delineating protein
Solyc08g078910.1	0	9.05424	inf	0.019753	-	-	Cortical cell-delineating protein
Solyc08g078930.1	0	7.76377	inf	0.0102749	-	-	Cortical cell-delineating protein
Solyc07g065810.2	1.55552	16.8583	-10.8377	0.0490119	GO:0005515;GO:0008270;	-	RING finger family protein
Solyc11g011570.1	3.65147	26.5868	-7.28112	0.0263735	GO:0005515;GO:0008270;	-	RING finger protein 44
Solyc03g114900.2	6.93162	87.2451	-12.5865	0.0317653	GO:0005774;GO:0009834;GO:0010089;GO:0010215;GO:0010413;GO:0016049;GO:0031225;GO:0045492;	-	COBRA-like protein
Solyc03g080110.2	0.19959	7.40794	-37.1158	0.0310299	GO:0030001;GO:0046872;	-	Metal ion binding protein
Solyc02g078100.2	27.2718	256.361	-9.40024	0.048165	GO:0005199;	-	pistil extensin-like protein
Solyc11g069280.1	2.58826	82.0249	-31.6912	0.0123806	-	-	Root cap protein 1
Solyc12g042780.1	1.37653	14.879	-10.8091	0.0423563	GO:0009055;	-	Blue copper protein
Solyc02g086850.1	0.598769	10.6548	-17.7945	0.0292791	GO:0003676;GO:0004527;GO:0046872;	-	RNA exonuclease 4
Solyc08g006860.2	18.928	144.448	-7.63148	0.034815	GO:0006629;GO:0008152;GO:0016042;GO:0016787;	-	Patatin
Solyc06g069730.2	1301.9	8485.25	-6.51761	0.0288949	GO:0009507;GO:0009522;GO:0009523;GO:0009765;GO:0016020;GO:0016021;GO:0016168;GO:0018298;GO:0046872;	-	Chlorophyll a-b binding protein chloroplastic
Solyc04g082120.2	67.5569	384.043	-5.68473	0.0211566	GO:0004252;GO:0006508;GO:0008236;GO:0070008;	K01322	Prolyl endopeptidase
Solyc06g062560.1	68.0649	311.881	-4.58211	0.0295476	GO:0008152;GO:0016791;	K13248	Phosphatase
Solyc01g099050.2	4.16437	32.6975	-7.85173	0.0454531	GO:0016788;	-	GDSL esterase/lipase At1g28590
Solyc02g088200.2	113.567	368.262	-3.24269	0.0280701	-	-	Activating signal cointegrator 1 complex subunit 1
Solyc09g010990.2	0.578169	44.6029	-77.145	0.00123529	GO:0005507;GO:0016491;GO:0046274;GO:0048046;GO:0052716;GO:0055114;	K05909	Laccase
Solyc10g085090.1	15.335	123.091	-8.02681	0.0278573	GO:0005507;GO:0016491;GO:0046274;GO:0048046;GO:0052716;GO:0055114;	K05909	Laccase 1a
Solyc12g094470.1	0	4.74465	inf	0.0363325	GO:0005507;GO:0016491;GO:0055114;	-	Laccase-2
Solyc05g005870.2	42.8491	420.279	-9.80835	0.00627762	GO:0016020;GO:0016021;GO:0022857;	-	Nodulin MtN21 family protein
Solyc02g083870.2	3.54121	22.0654	-6.23103	0.02627	-	-	Gibberellin-regulated protein 2
Solyc11g010410.1	1.97876	19.4577	-9.83329	0.0107744	GO:0016491;GO:0016706;GO:0046872;GO:0055114;	-	1-aminocyclopropane-1-carboxylate oxidase
Solyc09g061940.1	0.578169	16.8463	-29.1373	0.0083992	GO:0002237;GO:0004672;GO:0004674;GO:0005515;GO:0005524;GO:0006468;GO:0007165;GO:0010103;GO:0016021;GO:0048443;	-	Receptor like kinase RLK
Solyc04g080500.2	1.13574	28.6603	-25.235	0.00837779	GO:0003677;GO:0003682;GO:0005634;	-	Myb family transcription factor
Solyc01g109670.2	0	7.75954	inf	0.00939401	GO:0003677;GO:0003682;	-	MYB transcription factor
Solyc02g021260.1	0	5.17925	inf	0.0346088	GO:0003677;GO:0005634;GO:0006351;GO:0006355;	-	B3 domain-containing protein
Solyc03g078620.1	4.30216	41.4123	-9.62593	0.0202375	-	-	Unknown Protein
Solyc06g075040.1	3.79998	53.6385	-14.1155	0.0115235	-	-	Unknown Protein
