# Supplementary material for: Bacillus amyloliquefaciens SN16-1-Induced Resistance System of the Tomato against Rhizoctonia solani
Source: Pathogens. 2021 Dec 29;11(1):35. doi: 10.3390/pathogens11010035 (PMC8780726; doi:10.3390/pathogens11010035)
Supplement: Supplementary file 1 [file pathogens-11-00035-s001.zip › Supplementary TableS3.xlsx]

## Sheet: Sheet1
Table S3 GO enrichment of differentially expressed genes between treatment and control
GO term	Number of DEGs annotated to GO	Numbers of Unigenes annotated to GO terms	Corrected P-value
SN16-1 vs CK
BP: Biological Process
GO:0055114 oxidation-reduction process	8↑10↓	1664	0.0506665
MF:Molecular Function
GO:0061134 peptidase regulator activity	5↑	59	0.00061
GO:0061135 endopeptidase regulator activity	5↑	59	0.00061
GO:0030414 peptidase inhibitor activity	5↑	59	0.00061
GO:0004866 endopeptidase inhibitor activity	5↑	59	0.00061
GO:0004867 serine-type endopeptidase inhibitor activity	4↑	34	0.00143
GO:0016705 oxidoreductase activity, acting on paired donors, with incorporation or reduction of molecular oxygen	6↑4↓	498	0.00778
GO:0016717 oxidoreductase activity, acting on paired donors, with oxidation of a pair of donors resulting in the reduction of molecular oxygen to two molecules of water	3↑	21	0.00971
GO:0016491 oxidoreductase activity	6↑13↓	1791	0.03489
CC:Cellular Component
GO:0005576 extracellular region	3↑4↓	339	0.01862
RS520 vs CK
BP: Biological Process
GO:0008037 cell recognition	6↓	65	0.00148
GO:0048544 recognition of pollen	6↓	65	0.00148
GO:0009875 pollen-pistil interaction	6↓	66	0.00162
GO:0010120 camalexin biosynthetic process	2↓	2	0.01273
GO:0052317 camalexin metabolic process	2↓	2	0.01273
GO:0009700 indole phytoalexin biosynthetic process	2↓	3	0.03802
GO:0052315 phytoalexin biosynthetic process	2↓	3	0.03802
GO:0052314 phytoalexin metabolic process	2↓	3	0.03802
GO:0009403 toxin biosynthetic process	2↓	3	0.03802
GO:0046217 indole phytoalexin metabolic process	2↓	3	0.03802
GO:2001141 regulation of RNA biosynthetic process	4↑19↓	1479	0.04662
GO:0006355 regulation of transcription, DNA-templated	3↑20↓	1479	0.04662
GO:1903506 regulation of nucleic acid-templated transcription	4↑19↓	1479	0.04662
GO:0051252 regulation of RNA metabolic process	4↑19↓	1486	0.04996
MF:Molecular Function
GO:0030414 peptidase inhibitor activity	3↑5↓	59	7.36e-07
GO:0004866 endopeptidase inhibitor activity	8↓	59	7.36e-07
GO:0061134 peptidase regulator activity	8↓	59	7.36e-07
GO:0061135 endopeptidase regulator activity	1↑7↓	59	7.36e-07
GO:0003700 transcription factor activity, sequence-specific DNA binding	2↑16↓	710	0.00019
GO:0001071 nucleic acid binding transcription factor activity	2↑16↓	710	0.00019
GO:0004674 protein serine/threonine kinase activity	15↓	516	0.00029
GO:0043565 sequence-specific DNA binding	2↑10↓	358	0.00075
GO:0004857 enzyme inhibitor activity	1↑7↓	160	0.00166
GO:0004867 serine-type endopeptidase inhibitor activity	1↑3↓	34	0.00947
GO:1901363 heterocyclic compound binding	8↑59↓	6777	0.02294
GO:0097159 organic cyclic compound binding	11↑56↓	6777	0.02294
GO:0030234 enzyme regulator activity	1↑7↓	241	0.02944
SN16-1+RS520 vs CK
cellular_component
GO:0005576 extracellular region	6↑3↓	339	6.05e-05
GO:0048046 apoplast	2↑2↓	119	0.01863
