# Supplementary material for: Bacillus amyloliquefaciens SN16-1-Induced Resistance System of the Tomato against Rhizoctonia solani
Source: Pathogens. 2021 Dec 29;11(1):35. doi: 10.3390/pathogens11010035 (PMC8780726; doi:10.3390/pathogens11010035)
Supplement: Supplementary file 1 [file pathogens-11-00035-s001.zip › Supplementary TableS4.xlsx]

## Sheet: Sheet1
Table S4 KEGG pathway of differentially expressed genes between treatment and control
SN16-1_CK
Pathway_ID	Pathway	pvalue	FDR
ko01040	Biosynthesis of unsaturated fatty acids	0.00449454	0.170203
ko00940	Phenylpropanoid biosynthesis	0.0157454	0.170203
ko01212	Fatty acid metabolism	0.0191002	0.170203
ko04971	Gastric acid secretion	0.0341055	0.170203
ko04970	Salivary secretion	0.0341055	0.170203
ko04925	Aldosterone synthesis and secretion	0.0341055	0.170203
ko04745	Phototransduction - fly	0.0341055	0.170203
ko04744	Phototransduction	0.037823	0.170203
ko04740	Olfactory transduction	0.037823	0.170203
ko04978	Mineral absorption	0.037823	0.170203
ko04075	Plant hormone signal transduction	0.136876	0.183834
RS520_CK
Pathway_ID	Pathway	pvalue	FDR
ko04915	Estrogen signaling pathway	0.0134736	0.250745
ko04626	Plant-pathogen interaction	0.0255511	0.250745
ko04960	Aldosterone-regulated sodium reabsorption	0.0348263	0.250745
ko04320	Dorso-ventral axis formation	0.0405122	0.250745
ko04013	MAPK signaling pathway - fly	0.0405122	0.250745
ko04614	Renin-angiotensin system	0.0461648	0.250745
ko04726	Serotonergic synapse	0.0461648	0.250745
ko04668	TNF signaling pathway	0.0461648	0.250745
ko04725	Cholinergic synapse	0.0461648	0.250745
ko04075	Plant hormone signal transduction	0.630246	0.645617
SN16-1+RS520_CK
Pathway_ID	Pathway	pvalue	FDR
ko04614	Renin-angiotensin system	0.022973	0.12581
ko00750	Vitamin B6 metabolism	0.0314526	0.12581
ko00910	Nitrogen metabolism	0.0619256	0.165135
